# Supplementary material for: Effect of Steroid Hormones, Prostaglandins (E2 and F2α), Oxytocin, and Tumor Necrosis Factor Alpha on Membrane Progesterone (P4) Receptors Gene Expression in Bovine Myometrial Cells
Source: Animals (Basel). 2022 Feb 19;12(4):519. doi: 10.3390/ani12040519 (PMC8868417; doi:10.3390/ani12040519)
Supplement: Supplementary file 1 [file animals-12-00519-s001.zip]

Archive with 1 entries (1 files):
- animals-1513573-supplementary.pdf
